# Supplementary material for: In Silico Prediction of Plasmodium falciparum Cytoadherence Inhibitors That Disrupt Interaction between gC1qR-DBLβ12 Complex
Source: Pharmaceuticals (Basel). 2022 May 31;15(6):691. doi: 10.3390/ph15060691 (PMC9230678; doi:10.3390/ph15060691)
Supplement: Supplementary file 1 [file pharmaceuticals-15-00691-s001.zip]

Archive with 1 entries (1 files):
- pharmaceuticals-1677279-supplementary.pdf
